# Supplementary material for: Effects of motor imagery training on skeletal muscle contractile properties in sports science students
Source: PeerJ. 2022 Nov 24;10:e14412. doi: 10.7717/peerj.14412 (PMC9701499; doi:10.7717/peerj.14412)
Supplement: Supplemental Information 1 [file peerj-10-14412-s001.xlsx]

## Sheet: Tabelle1
VP-NR	Gender (0=w; 1=m)	Age	Weight	Condition (1=MI; 2=VI; 3=PE)	VMIQ-2 external mean	VMIQ-2 external sum	VMIQ-2 internal mean	VMIQ-2 internal sum	VMIQ-2 kinesthetic mean	VMIQ-2 kinesthetic sum	VMIQ-2 overall mean sum	MVC_pre (Nm)	MVC_post (Nm)	rel. MVC (pre)	rel. MVC (post)	0 N Td pre	0 N Dm pre	0 N Vc pre	50 N Td pre	50 N Dm pre	50 N Vc pre	0 N Td post	0 N Dm post	0 N Vc post	50 N Td post	50 N Dm post	50 N Vc post	EMG pre [mV]	EMG post [mV]
0102	0	27	59	1	1.33	16	1.08	13	1.83	22	17	97	101	1.64407	1.71186	30.5403	15.8766	0.45362	25.3247	1.22452	0.027989	29.8462	12.46	0.34372	23.842	0.669336	0.0127	0.0065	0.0095
0103	0	24	59	1	2.17	26	2.33	28	2.25	27	27	83	91	1.40678	1.54237	24.9421	11.6003	0.3054	18.5448	0.570599	0.02765	28.2686	9.92553	0.3054	23.39	0.714826	0.0229	0.0068	0.0085
0108	0	34	78	1	3.33	40	2.42	29	2.33	28	32.3333	79	87	1.01282	1.11538	38.0824	11.2618	0.42902	29.1201	1.71001	0.031134	33.3388	14.5112	0.42996	27.7688	1.49422	0.027799	0.0093	0.0167
0109	1	20	69	1	2	24	2.08	25	1.58	19	22.6667	138	124	2	1.7971	27.3217	17.0818	0.44082	20.8922	2.44425	0.06409	25.7187	9.35025	0.26715	25.8981	1.93008	0.039591	0.0056	0.0091
0110	1	20	67	1	1.33	16	1.17	14	1.25	15	15	135	135	2.01493	2.01493	33.5731	15.2884	0.58241	22.4036	2.08263	0.043845	31.1318	16.6746	0.55582	23.0788	1.96119	0.045811	0.0085	0.0051
0113	1	24	83	1	1	12	1.17	14	1.58	19	15	172	170	2.07229	2.04819	26.9876	20.6563	0.59018	25.0143	3.04671	0.056683	29.2073	19.0271	0.61218	24.4363	2.66546	0.0666	0.0031	0.0014
0209	1	29	86	1	1.08	13	1	12	1	12	12.3333	165	166	1.9186	1.93023	24.1247	14.7621	0.46912	27.0545	2.2567	0.062086	22.7167	17.1935	0.50944	29.0778	3.25469	0.076581	0.0028	0.0035
0212	1	34	77	1	1.25	15	1	12	1.08	13	13.3333	173	179	2.24675	2.32468	23.3103	14.9167	0.41701	26.0985	3.07591	0.066506	23.4457	15.4003	0.41067	25.6445	3.17653	0.06516	0.0025	0.0071
0303	0	26	62	1	1.92	23	1.42	17	1.92	23	21	67	69	1.08065	1.1129	28.5476	14.8267	0.38263	25.5405	0.992646	0.013235	32.0549	14.9108	0.4588	25.1365	0.788326	0.013896	0.0057	0.0049
0306	1	23	71	1	1.5	18	1.5	18	1.33	16	17.3333	126	132	1.77465	1.85915	30.0705	20.4236	0.54463	23.3182	1.25065	0.032665	27.817	17.761	0.47363	23.7453	1.54874	0.033486	0.0046	0.012
0307	1	21	88	1	1.08	13	1.08	13	1.25	15	13.6667	202	212	2.29545	2.40909	23.1877	13.5074	0.35045	26.9117	2.88806	0.053462	21.148	10.6311	0.30375	24.3944	1.96107	0.071312	0.0066	0.0048
0311	0	28	63	1	1.83	22	1.33	16	1.5	18	18.6667	111	108	1.7619	1.71429	33.158	10.4407	0.34098	27.2569	2.20872	0.035339	25.7782	12.3984	0.26807	25.03	1.78282	0.033169	0.0025	0.0026
0316	0	23	66	1	2.17	26	1.67	20	1.92	23	23	110	108	1.66667	1.63636	28.5972	15.0115	0.38739	25.134	1.19731	0.025888	26.4288	14.0965	0.3889	24.3491	1.67212	0.0235	0.0026	0.0081
0117	0	24	63	2	1.42	17	1.58	19	1.75	21	19	94	89	1.49206	1.4127	31.1341	13.7182	0.37901	24.8201	1.45023	0.025765	38.9591	13.7024	0.4567	29.326	2.05192	0.0513	9999	0.0029
0201	0	28	56	2	1.92	23	2.08	25	2	24	24	77	77	1.375	1.375	27.3173	12.1694	0.4868	21.2469	1.81132	0.033699	26.774	12.2303	0.48921	22.7097	2.60294	0.037861	0.0039	0.0035
0203	1	28	112	2	1.17	14	1.33	16	1.17	14	14.6667	200	209	1.78571	1.86607	35.6159	17.296	0.6016	24.5449	3.18553	0.062157	31.646	17.4273	0.49792	24.9538	3.15315	0.06413	0.0058	0.0055
0204	0	25	63	2	1.17	14	1.92	23	1.33	16	17.6667	82	82	1.30159	1.30159	26.5119	12.7269	0.4278	26.2553	2.00975	0.0374	29.0847	11.9822	0.46098	29.7226	2.56749	0.034813	0.0079	0.0077
0205	0	25	74	2	2.25	27	2.1	25	2.25	27	26.3333	95	100	1.28378	1.35135	26.4774	8.6559	0.2812	20.4964	0.702529	0.023118	31.7677	13.9498	0.41333	21.3904	1.10755	0.023947	0.0133	0.0064
0206	0	22	65	2	1.17	14	1.17	14	1.5	18	15.3333	90	90	1.38462	1.38462	37.8678	10.4266	0.41706	22.0063	0.675864	0.0159	28.3972	14.0359	0.3872	21.4495	1.11107	0.028673	0.0045	0.0114
0207	0	28	65	2	1.5	18	1.08	13	1.33	15	15.3333	129	124	1.98462	1.90769	36.8145	12.2183	0.48873	26.9593	1.61917	0.02816	28.4592	15.4129	0.44037	27.1841	1.40413	0.026123	0.0051	0.0023
0208	1	29	80	2	2.75	33	2.25	27	2.08	25	28.3333	172	175	2.15	2.1875	25.073	13.736	0.4154	26.5721	2.99899	0.038082	24.5033	13.0385	0.34769	27.7161	2.80919	0.043218	0.0124	0.0076
0210	0	24	52	2	1.25	15	1.42	17	1.83	22	18	80	76	1.53846	1.46154	26.6903	16.8415	0.48119	27.2741	1.61321	0.032766	27.7344	16.0586	0.45882	21.1591	1.36894	0.036505	0.0064	0.0087
0211	1	22	79	2	2.33	28	1.83	22	1.83	22	24	166	165	2.10127	2.08861	28.0132	14.5179	0.4148	26.3147	1.5356	0.039628	27.3881	15.4797	0.41279	26.8478	2.52383	0.048073	0.0054	0.0065
0213	1	25	70	2	1.75	21	1.33	16	1.42	17	18	133	133	1.9	1.9	25.3858	18.9242	0.5411	25.7143	4.00907	0.046482	26.2608	17.29	0.44619	24.916	2.4993	0.0513	0.0122	0.0066
0216	1	27	93	2	2.08	25	1.08	13	1.08	13	17	174	172	1.87097	1.84946	24.8653	14.4533	0.40135	24.6949	1.54619	0.024254	25.3621	13.2106	0.35228	24.3718	2.50236	0.050278	0.0039	0.0015
0301	1	35	86	2	1.42	17	1.08	13	1.17	14	14.6667	188	178	2.18605	2.06977	25.5917	18.9093	0.4732	27.691	2.36303	0.041096	42.4261	15.5056	0.59069	29.1193	1.74596	0.0297	0.0024	0.0074
0308	1	30	85	2	2.58	31	2.33	28	2.42	29	29.3333	159	154	1.87059	1.81176	41.7462	9.14405	0.43031	28.2097	2.81243	0.060809	23.66	13.6666	0.37701	23.8991	2.34327	0.055136	0.0017	0.0029
0312	1	21	75	2	2	24	2.67	32	2.83	34	30	164	157	2.18667	2.09333	28.6159	16.4389	0.37575	29.0973	2.18641	0.042662	27.6634	14.8814	0.35434	26.5505	2.14654	0.046412	9999	0.0049
0107	0	23	61	3	1	12	1	12	1.33	15	13	74	97	1.21311	1.59016	29.5388	14.1574	0.4045	23.1089	1.03828	0.0238	27.7338	13.8504	0.38208	26.89	1.65908	0.0192	0.005	0.0044
0111	0	25	57	3	2	24	2.17	26	3	36	28.6667	91	88	1.59649	1.54386	28.3549	15.3659	0.43903	28.9839	2.56676	0.038026	25.9891	15.7647	0.4671	25.5985	2.70072	0.031773	0.0114	0.0056
0112	1	26	71	3	2.67	32	2.5	30	2.92	35	32.3333	133	138	1.87324	1.94366	28.4808	17.4239	0.4224	24.3241	1.65433	0.040449	27.9365	15.3002	0.36141	25.1346	2.53296	0.057896	0.0066	0.0031
0202	1	25	94	3	2.5	30	1.67	20	2.08	25	25	181	156	1.92553	1.65957	24.3934	10.8152	0.3461	26.7577	3.33318	0.060796	23.189	11.1048	0.30634	26.8263	3.00183	0.049009	0.0052	0.0069
0214	0	22	70	3	2	24	1.83	22	2.17	26	24	106	118	1.51429	1.68571	33.2305	15.7279	0.57192	27.2918	2.39913	0.037633	32.0637	16.6843	0.58032	25.9237	2.50093	0.045472	0.0062	0.0036
0215	1	20	65	3	1	12	2	24	3.67	44	26.6667	107	121	1.64615	1.86154	29.9795	12.8028	0.41041	26.4938	2.42116	0.032282	26.8486	15.0152	0.37538	27.3207	3.0359	0.045825	0.0046	0.0057
0217	0	25	65	3	2.92	35	2.42	29	3.33	40	34.6667	93	104	1.43077	1.6	27.458	18.7748	0.57769	24.8182	1.44085	0.033902	30.0456	14.7947	0.45522	22.4784	1.94267	0.04571	0.0025	0.0066
0304	1	24	78	3	3.1	37	2	24	2.3	28	29.6667	216	214	2.76923	2.74359	32.1268	13.9672	0.27781	24.1076	5.09356	0.10958	24.2167	15.1562	0.40417	23.0867	3.33972	0.070065	0.0029	0.0025
0305	1	24	70	3	1.75	21	1.75	21	1.58	19	20.3333	159	186	2.27143	2.65714	25.5945	21.5657	0.5966	30.2365	4.05673	0.098345	28.3062	17.7699	0.59233	26.4689	3.25153	0.068453	0.007	0.0084
0309	0	25	60	3	1.25	15	1.25	15	1.92	23	17.6667	91	92	1.51667	1.53333	28.1352	13.2965	0.40912	25.4968	1.3485	0.027433	29.0639	13.2605	0.3929	26.457	2.19708	0.036618	0.0026	0.0053
0310	1	24	67	3	2.5	30	1.58	19	2.42	29	26	130	128	1.9403	1.91045	26.3359	18.6386	0.5949	26.341	1.65671	0.0288	26.3517	17.3158	0.5541	25.3509	1.3719	0.054876	0.0037	0.0074
0313	0	22	57	3	2.08	25	1.67	20	2.25	27	24	65	77	1.14035	1.35088	26.6764	12.0351	0.31058	25.0618	0.852206	0.015639	28.6397	12.9905	0.4157	23.0885	1.23691	0.023012	0.0039	0.0047
0314	1	20	68	3	2.25	27	2.25	27	2.08	25	26.3333	119	127	1.75	1.86765	25.0471	14.1512	0.40432	21.5634	1.73114	0.047756	23.2353	12.5124	0.43521	20.129	1.23176	0.0379	0.0084	0.0034
0315	1	26	87	3	1.17	14	2.08	25	1.25	15	18	177	180	2.03448	2.06897	29.1314	21.3137	0.60896	27.6664	3.21586	0.067702	27.5846	21.494	0.5732	26.4639	3.27443	0.0672	0.0066	0.0045
